# Supplementary material for: Metabolome and transcriptome analyses of the molecular mechanisms of flower color mutation in tobacco
Source: BMC Genomics. 2020 Sep 7;21:611. doi: 10.1186/s12864-020-07028-5 (PMC7487631; doi:10.1186/s12864-020-07028-5)
Supplement: Supplementary file 1 — Additional file 1: Table S1. List, characteristics and concentration (ion intensity) of the metabolites detected in pink-colored and white-colored tobacco flowers. [file 12864_2020_7028_MOESM1_ESM.xlsx]

## Sheet: Sheet1
Index	Q1 (Da)	Q3 (Da)	Rt (min)	Molecular Weight (Da)	Ionization model	KEGG ID	Compounds	Class	Y87_1	Y87_2	Y87_3	Y87W_1	Y87W_2	Y87W_3
pma0214	479	317.3	3.91	478	[M+H]+	-	methylQuercetin O-hexoside	Flavonol	5950000	5880000	5800000	4600000	3960000	3200000
pma0249	479.1	302.8	3.52	478.1	[M+H]+	-	Selgin 5-O-hexoside	Flavone	5240000	4760000	5510000	7760000	5680000	4880000
pma0359	535.1	287.8	4.69	534.1	[M+H]+	-	Tricin 5-O-acetylglucoside	Flavone	53000	32700	28100	55200	50800	52700
pma0760	565	317.8	4.33	564	[M+H]+	-	Selgin O-malonylhexoside	Flavone	2060000	2200000	2050000	1490000	1960000	2140000
pma0779	725.2	331.7	4.5	724.2	[M+H]+	-	Tricin O-rhamnosyl-O-malonylhexoside	Flavone	1380000	1320000	1250000	922000	958000	1010000
pma0791	521	317.6	4.5	520	[M+H]+	-	Naringenin O-malonylhexoside	Flavanone	7210000	7230000	7490000	8090000	6640000	6000000
pma0795	551	347.4	4.56	550	[M+H]+	-	Tricetin O-malonylhexoside	Flavone	544000	564000	532000	577000	519000	491000
pma0825	503	255.6	5.24	502	[M+H]+	-	Chrysin O-malonylhexoside	Flavone	688000	754000	867000	375000	333000	311000
pma1116	301.1	259.1	4.13	300.1	[M+H]+	C10098	Kaempferide	Flavonol	405000	379000	388000	444000	433000	423000
pma1590	463.1	301.4	2.89	463.123	Protonated	-	Peonidin O-hexoside	Anthocyanins	71400	60200	61100	68600	37300	9
pma3443	535.3	487.2	5.78	534.3	[M+H]+	-	Tricin 7-O-acetylglucoside	Flavone	85500	104000	82500	56800	71700	64800
pma6199	417.2	255.8	4.99	416.2	[M+H]+	-	Chrysin O-hexoside	Flavone	1770000	1660000	1590000	1150000	1030000	973000
pma6216	447.1	298	3.84	446.1	[M+H]+	-	Acacetin C-hexoside	Flavone C-glycosides	25800	27600	46000	21200	15100	13000
pma6254	757.3	757.2	3.68	756.3	[M+H]+	-	C-hexosyl-apigenin O-caffeoylhexoside	Flavone C-glycosides	161000	148000	160000	122000	108000	85600
pma6389	345.2	177.5	6.33	344.2	[M+H]+	C04444	Ayanin	Flavonol	62200	68200	56800	52000	38900	42100
pma6496	449.1	300	3.45	448.1	[M+H]+	-	Luteolin 6-C-glucoside	Flavone C-glycosides	450000	381000	395000	446000	407000	396000
pma6499	509.3	347.9	3.41	508.3	[M+H]+	-	Limocitrin O-hexoside	Flavone	143000	161000	230000	110000	90700	95100
pma6516	757.3	450.1	3.55	756.3	[M+H]+	-	C-hexosyl-apigenin O-hexosyl-O-hexoside	Flavone C-glycosides	502000	454000	412000	337000	348000	313000
pma6558	313.1	298.3	7.22	314.1	[M-H]-	-	Velutin	Flavone	43700	44500	45500	36100	37300	32600
pma6586	567.3	406	4.04	566.3	[M+H]+	-	Tricin O-glycerylhexoside	Flavone	463000	553000	585000	690000	604000	579000
pma6638	477.2	328	5.3	476.2	[M+H]+	-	O-methylChrysoeriol 7-O-hexoside	Flavone	72800	60500	54100	92900	75700	63200
pma6639	479.2	318	4.17	478.2	[M+H]+	-	Isorhamnetin O-hexoside	Flavonol	4090000	3710000	4290000	3410000	2810000	2420000
pmb0151	285.3	230.7	6.84	284.3	[M+H]+	-	5-Deoxyquercetin (Fisetin)	Flavonol	188000	181000	192000	122000	110000	117000
pmb0277	331.1	315.8	5.74	330.1	[M+H]+	-	Tricin	Flavone	44800	58600	69400	80600	80700	76800
pmb0322	653.3	345.9	4.76	652.3	[M+H]+	-	"3’,4’,5’-Tricetin O-rutinoside"	Flavone	106000	87400	75900	48100	51800	56200
pmb0541	697.1	696.9	2.09	697.1	Protonated	-	Cyanidin 3-O-glucosyl-malonylglucoside	Anthocyanins	4910000	4980000	3450000	2800000	3360000	3870000
pmb0547	551.1	303.7	2.09	551.1	Protonated	-	Delphinidin O-malonylhexoside	Anthocyanins	35500	39300	46300	33300	37900	35500
pmb0550	449.1	287.3	2.59	449.1	Protonated	C08604	Cyanidin 3-O-glucoside (Kuromanin)	Anthocyanins	4200000	4500000	3490000	9	9	9
pmb0554	519.1	271.4	3.19	519.1	Protonated	-	Pelargonidin 3-O-malonylhexoside	Anthocyanins	44300	52300	48300	9	9	9
pmb0557	621.1	287.4	3.26	621.1	Protonated	-	Cyanidin O-malonyl-malonylhexoside	Anthocyanins	72400	75500	76200	38100	41700	44100
pmb0558	637.1	303.5	3.27	637.1	Protonated	-	Delphinidin O-malonyl-malonylhexoside	Anthocyanins	46200	42000	44200	14800	17200	18800
pmb0563	301.1	273.6	3.95	301.1	Protonated	C08726	Peonidin	Anthocyanins	86400	82800	85600	70100	47100	60000
pmb0565	509.1	347.7	3.41	508.1	[M+H]+	-	Syringetin 3-O-hexoside	Flavonol	117000	124000	129000	71800	44500	31900
pmb0566	581.2	287.3	3.74	580.2	[M+H]+	-	Luteolin O-hexosyl-O-pentoside	Flavone	33300	33900	28700	29200	33900	29700
pmb0569	509.2	347.6	4.17	508.2	[M+H]+	-	Syringetin 5-O-hexoside	Flavone	43600	56200	52200	69900	73300	63700
pmb0576	519	271.7	4.23	518	[M+H]+	-	Apigenin O-malonylhexoside	Flavone	398000	403000	423000	579000	554000	549000
pmb0580	417.1	255.7	5	416.1	[M+H]+	-	Chrysin 5-O-glucoside (Toringin)	Flavone	1460000	1420000	1320000	992000	853000	852000
pmb0588	611.1	449.4	3.32	610.1	[M+H]+	-	"Luteolin 3',7-di-O-glucoside"	Flavone	985000	993000	677000	945000	919000	918000
pmb0592	771.1	463.2	3.92	770.1	[M+H]+	-	Chrysoeriol O-hexosyl-O-rutinoside	Flavone	682000	606000	566000	619000	460000	520000
pmb0595	479.2	317.8	4.17	478.2	[M+H]+	-	Isorhamnetin 5-O-hexoside	Flavonol	4320000	3940000	4340000	3370000	2830000	2310000
pmb0600	609.4	301.7	4.08	608.4	[M+H]+	-	Chrysoeriol 7-O-rutinoside	Flavone	20800	68900	9	137000	171000	170000
pmb0603	625.1	331.7	4.17	624.1	[M+H]+	-	Chrysoeriol O-hexosyl-O-hexoside	Flavone	555000	585000	520000	498000	526000	549000
pmb0608	549.1	301.7	4.55	548.1	[M+H]+	-	Chrysoeriol O-malonylhexoside	Flavone	2770000	2800000	2850000	2490000	2430000	2610000
pmb0615	789.1	789.1	2.58	788.1	[M+H]+	-	Hesperetin C-hexosyl-O-hexosyl-O-hexoside	Flavone C-glycosides	140000	148000	103000	106000	77800	70700
pmb0618	627.1	430	2.78	626.1	[M+H]+	-	8-C-hexosyl-hesperetin O-hexoside	Flavone C-glycosides	2950000	3010000	1960000	2610000	1850000	1570000
pmb0619	775.1	774.9	2.67	774.1	[M+H]+	-	Eriodictiol 6-C-hexoside 8-C-hexoside-O-hexoside	Flavone C-glycosides	7410000	7200000	5170000	6460000	5120000	4060000
pmb0624	611.1	329	3.09	610.1	[M+H]+	-	6-C-hexosyl-luteolin O-hexoside	Flavone C-glycosides	2490000	2680000	2420000	1830000	1680000	1790000
pmb0626	757.1	757	3.1	756.1	[M+H]+	-	6-C-hexosyl-apigenin O-hexosyl-O-hexoside	Flavone C-glycosides	515000	498000	448000	495000	470000	440000
pmb0628	613.1	300.3	3.09	612.1	[M+H]+	-	Eriodictiol C-hexosyl-O-hexoside	Flavone C-glycosides	2230000	2210000	1670000	2030000	1760000	1810000
pmb0629	463.1	379.6	3.04	462.1	[M+H]+	-	Chrysoeriol 6-C-hexoside	Flavone C-glycosides	9	15000	11000	30600	25900	29900
pmb0636	581.1	335.9	3.18	580.1	[M+H]+	-	6-C-hexosyl luteolin O-pentoside	Flavone C-glycosides	1360000	1200000	1170000	1040000	1290000	1330000
pmb0639	757.2	757	3.13	756.2	[M+H]+	-	8-C-hexosyl-apigenin O-hexosyl-O-hexoside	Flavone C-glycosides	5180000	4750000	4140000	4310000	4470000	4410000
pmb0645	627.1	447.3	3.41	626.1	[M+H]+	-	6-C-hexosyl-hesperetin O-hexoside	Flavone C-glycosides	2810000	2790000	2600000	2840000	2790000	2690000
pmb0647	581.1	449.2	3.46	580.1	[M+H]+	-	8-C-hexosyl-luteolin O-pentoside	Flavone C-glycosides	219000	170000	152000	138000	117000	142000
pmb0657	739.1	739	3.74	738.1	[M+H]+	-	C-rhamnosyl-acacetin O-p-coumaroylhexoside	Flavone C-glycosides	19300000	21700000	20000000	18400000	14600000	14800000
pmb0661	609.1	463.4	3.87	608.1	[M+H]+	-	Chrysoeriol C-hexosyl-O-rhamnoside	Flavone C-glycosides	398000	441000	422000	299000	205000	9
pmb0663	611.1	299.8	3.75	610.1	[M+H]+	-	8-C-hexosyl-luteolin O-hexoside	Flavone C-glycosides	195000	173000	162000	139000	153000	183000
pmb0665	611.2	299.8	3.78	610.2	[M+H]+	-	Luteolin 8-C-hexosyl-O-hexoside	Flavone C-glycosides	50200000	49800000	43400000	32800000	30200000	26900000
pmb0666	801.1	681.7	3.82	800.1	[M+H]+	-	6-C-hexosyl-apigenin O-sinapoylhexoside	Flavone C-glycosides	202000	187000	194000	357000	255000	255000
pmb0680	741.2	740.9	3.97	740.2	[M+H]+	-	C-hexosyl-apigenin O-p-coumaroylhexoside	Flavone C-glycosides	86000	118000	81100	94500	80700	74900
pmb0686	537	289.7	4.41	536	[M+H]+	-	Eriodictyol O-malonylhexoside	Flavanone	10300000	10100000	10500000	10600000	10400000	9110000
pmb0691	757.1	757	3.09	756.1	[M+H]+	-	Luteolin C-hexosyl-O-rhamnoside O-hexoside	Flavone C-glycosides	679000	630000	556000	607000	586000	615000
pmb0693	565.1	481.7	3.39	564.1	[M+H]+	-	C-hexosyl-apigenin C-pentoside	Flavone C-glycosides	145000	131000	130000	113000	148000	174000
pmb0696	625	397.8	3.46	624	[M+H]+	-	8-C-hexosyl chrysoeriol O-hexoside	Flavone C-glycosides	85100	109000	98400	116000	110000	88200
pmb0701	463.1	367.8	3.89	462.1	[M+H]+	-	Chrysoeriol 8-C-hexoside	Flavone C-glycosides	65600	70200	69100	45200	33700	35300
pmb0706	713.1	713.1	2.96	712.1	[M+H]+	-	Quercetin 5-O-malonylhexosyl-hexoside	Flavonol	849000	919000	886000	511000	515000	488000
pmb0709	713.1	303.6	3.49	712.1	[M+H]+	-	Quercetin 7-O-malonylhexosyl-hexoside	Flavonol	143000	139000	155000	101000	97600	120000
pmb0711	611.2	303.7	3.7	610.2	[M+H]+	-	Quercetin 7-O-rutinoside	Flavonol	20900000	21600000	17600000	12800000	12600000	11900000
pmb0712	655.2	331.7	3.5	654.2	[M+H]+	-	Tricin 5-O-hexosyl-O-hexoside	Flavone	59100	64900	49200	67100	64400	62300
pmb0713	655.2	331.7	3.37	654.2	[M+H]+	-	Tricin 7-O-hexosyl-O-hexoside	Flavone	86800	76900	67600	91300	80500	90700
pmb0720	579.1	331.7	4.56	578.1	[M+H]+	-	Tricin O-malonylhexoside	Flavone	16100000	15500000	15800000	24600000	23700000	27100000
pmb0724	477.1	331.8	4.99	476.1	[M+H]+	-	Tricin O-rhamnoside	Flavone	272000	265000	258000	68100	58600	53100
pmb0736	493.1	331.8	4.3	492.1	[M+H]+	-	Tricin 7-O-hexoside	Flavone	59800000	57900000	58200000	94300000	78100000	75100000
pmb0746	527.1	331.7	5.84	526.1	[M+H]+	-	Tricin 4'-O-β-guaiacylglycerol	Flavonolignan	26500	29000	26900	21600	22900	27600
pmb1108	773.1	653.6	2.66	772.1	[M+H]+	-	Luteolin 6-C-hexoside 8-C-hexosyl-O-hexoside	Flavone C-glycosides	27500	31800	21200	23800	21600	20100
pmb1466	511.2	331.8	6.38	510.2	[M+H]+	-	Tricin 4'-O-syringic acid	Flavonolignan	17900	19700	19400	53600	50500	38200
pmb2586	593.1	549.4	3.72	594.1	[M-H]-	-	Gallocatechin-catechin	Catechin derivatives	8400000	7980000	7980000	7990000	8210000	8490000
pmb2831	315.1	153.2	2.44	316.1	[M-H]-	-	Protocatechuic acid O-glucoside	Catechin derivatives	19100000	17800000	19000000	4540000	4770000	5680000
pmb2954	771.1	609.5	2.83	772.1	[M-H]-	-	Luteolin O-hexosyl-O-hexosyl-O-hexoside	Flavone	8970000	9250000	9230000	8360000	8480000	8560000
pmb2957	465.1	285.3	2.59	466.1	[M-H]-	-	Cyanidin O-syringic acid	Anthocyanins	797000	779000	1060000	9	9	9
pmb2959	489.1	285.3	2.94	490.1	[M-H]-	-	Cyanidin O-acetylhexoside	Anthocyanins	421000	417000	437000	534000	557000	556000
pmb2961	547.1	503.4	3	548.1	[M-H]-	-	Peonidin O-malonylhexoside	Anthocyanins	39900	35500	32800	35000	37500	35700
pmb2968	623.1	311.3	2.48	624.1	[M-H]-	-	Chrysoeriol C-hexosyl-O-hexoside	Flavone C-glycosides	5900	4020	3220	4030	3870	4610
pmb2973	740.1	431.2	3.34	741.1	[M-H]-	-	Chrysoeriol 6-C-pentosyl-O-rutinoside	Flavone C-glycosides	71300	62700	74500	70600	76700	83100
pmb2975	477.1	357.3	3.53	478.1	[M-H]-	-	Hesperetin O-Glucuronic acid	Flavanone	4140	3230	2960	2080	2620	2480
pmb2976	755.1	311.4	3.74	756.1	[M-H]-	-	Chrysoeriol C-pentosyl-O-hexosyl-O-hexoside	Flavone C-glycosides	53900	69900	59800	42300	35800	40900
pmb2977	739.2	740	3.87	740.2	[M-H]-	-	Chrysoeriol 8-C-pentosyl-O-rutinoside	Flavone C-glycosides	172000	157000	174000	161000	167000	155000
pmb2978	563.1	269.3	4.04	564.1	[M-H]-	-	Apigenin O-hexosyl-O-pentoside	Flavone	50200	52400	54900	36200	40600	43100
pmb2979	549.2	387.3	3.91	550.2	[M-H]-	-	Hesperetin O-malonylhexoside	Flavanone	77700	56600	75300	65700	75800	74100
pmb2984	491.1	287.3	5.09	492.1	[M-H]-	-	Acetyl-eriodictyol O-hexoside	Flavone	23800	20300	25200	16600	17400	19500
pmb2986	709.1	547.3	2.42	710.1	[M-H]-	-	Chrysoeriol O-hexosyl-O-malonylhexoside	Flavone	6490	8060	6530	4870	5130	5360
pmb2987	487.1	283.2	2.63	488.1	[M-H]-	-	Acacetin O-acetyl hexoside	Flavone	2810000	2640000	3050000	2200000	2350000	2310000
pmb2991	739.1	269.3	3.79	740.1	[M-H]-	-	Apigenin O-hexosyl-O-rutinoside	Flavone	42100	45800	42100	36500	39100	42800
pmb2999	461.1	285.2	3.87	462.1	[M-H]-	-	Chrysoeriol 5-O-hexoside	Flavone	3740000	4180000	4600000	1910000	2080000	1850000
pmb3000	503.1	341.3	3.94	504.1	[M-H]-	-	Chrysoeriol O-acetylhexoside	Flavone	365000	399000	461000	237000	203000	157000
pmb3006	431.1	269.2	4.21	432.1	[M-H]-	C04608	Apigenin 7-O-glucoside (Cosmosiin)	Flavone	139000	112000	137000	124000	134000	120000
pmb3012	461.1	460.9	4.32	462.1	[M-H]-	-	Chrysoeriol 7-O-hexoside	Flavone	688000	673000	737000	2360000	2440000	2410000
pmb3013	519.1	315.3	4.32	520.1	[M-H]-	-	Isorhamnetin O-acetyl-hexoside	Flavonol	6710000	6890000	6540000	5740000	5900000	5800000
pmb3014	641.1	285.2	4.67	642.1	[M-H]-	-	Luteolin O-eudesmic acid-O-hexoside	Flavone	25000	23200	26800	466000	446000	447000
pmb3019	463.1	299.2	5.76	464.1	[M-H]-	-	Chrysoeriol O-homovanillic acid	Flavone	11000	10600	10500	11800	11200	10500
pmb3023	449.1	329.3	3.37	450.1	[M-H]-	-	Eriodictyol C-hexoside	Flavone C-glycosides	236000	219000	254000	176000	188000	187000
pmb3024	447.1	327.3	3.45	448.1	[M-H]-	-	Luteolin C-hexoside	Flavone C-glycosides	19100	22600	17600	27800	23600	29600
pmb3026	505.1	301.2	3.8	506.1	[M-H]-	-	Quercetin O-acetylhexoside	Flavonol	12500000	13200000	12000000	7220000	7050000	7030000
pmb3028	535	329.4	3.75	536	[M-H]-	-	Tricin O-sinapic acid	Flavone	3150000	3100000	3310000	1160000	1240000	1280000
pmb3037	571.1	329.5	5.71	572.1	[M-H]-	-	Tricin O-malonyl shikimic acid	Flavone	9	9	9	57400	57500	56000
pmb3039	703.1	329.2	5.99	704.1	[M-H]-	-	Tricin O-oxalic acid O-coumaroyl shikimic acid	Flavone	33300	32700	37200	23500	21900	20600
pmb3041	521.1	329.3	3.81	522.1	[M-H]-	-	Tricin O-saccharic acid	Flavone	3390000	3270000	3530000	3480000	3720000	3750000
pmb3042	491.1	329.3	4	492.1	[M-H]-	-	Tricin 5-O-hexoside	Flavone	502000	472000	583000	434000	500000	474000
pmb3043	637.1	269.3	4.07	638.1	[M-H]-	-	Tricin 5-O-rutinoside	Flavone	26900	30000	22300	26200	26000	25600
pmb3045	505.1	330.3	4.17	506.1	[M-H]-	-	Tricin O-glucuronic acid	Flavone	4880	5730	7110	6020	6270	6720
pmb3047	657.1	495.3	4.5	658.1	[M-H]-	-	Tricin 4'-O-(syringyl alcohol) ether 5-O-hexoside	Flavonolignan	33400	34300	38300	38300	39500	33300
pmb3894	329.1	314.3	5.91	330.1	[M-H]-	-	Di-O-methylquercetin	Flavonol	1520000	1510000	1670000	12000000	11900000	12000000
pmc1990	299.1	74.8	6.78	300.1	[M-H]-	-	"4'-Hydroxy-5,7-dimethoxyflavanone"	Flavanone	13200	14000	30600	28700	16100	22000
pme0088	285	133.1	5	286	[M-H]-	C01514	Luteolin	Flavone	65000	82300	74100	80600	88600	81500
pme0197	609.2	609.1	3.7	610.153	[M-H]-	C05625	Quercetin 3-O-rutinoside (Rutin)	Flavonol	13300000	13200000	13400000	10700000	10800000	10600000
pme0199	301	151.1	5.12	302.043	[M-H]-	C00389	Quercetin	Flavonol	2120000	2280000	2350000	2850000	2820000	3000000
pme0200	287	287	5.73	286.048	[M+H]+	C05903	Kaempferol	Flavonol	419000	483000	415000	511000	520000	515000
pme0204	539.1	403	5.88	538.09	[M+H]+	C10018	Amentoflavone	Flavone	32100	27600	31500	149000	183000	213000
pme0205	289.1	125	3	290.079	[M-H]-	C06562	Catechin	Catechin derivatives	23900	25400	34100	13200	17300	16600
pme0330	579.2	135	4.17	580.179	[M-H]-	C09789	Naringenin 7-O-neohesperidoside (Naringin)	Flavanone	744000	758000	863000	564000	593000	574000
pme0332	577.2	269.1	4.01	578.164	[M-H]-	C12627	Apigenin 7-O-neohesperidoside (Rhoifolin)	Flavone	9460000	10100000	10700000	11500000	11700000	11300000
pme0355	255.1	199.1	4.97	254.058	[M+H]+	C10208	Daidzein	Isoflavone	23100	22400	26500	14500	14800	13300
pme0359	433.1	313.1	3.81	432.106	[M+H]+	-	Apigenin 5-O-glucoside	Flavone	166000	207000	189000	142000	110000	142000
pme0361	435.1	303	3.98	434.085	[M+H]+	-	Quercetin 3-alpha-L-arabinofuranoside (Avicularin)	Flavonol	2120000	2000000	1870000	1030000	1000000	884000
pme0363	299.1	284	5.76	300.063	[M-H]-	C04293	Chrysoeriol	Flavone	181000	194000	189000	209000	228000	206000
pme0367	577.2	269.1	4.01	578.164	[M-H]-	-	Apigenin 7-rutinoside (Isorhoifolin)	Flavone	9930000	9790000	10600000	11500000	11600000	11400000
pme0369	593.2	285.1	3.83	594.159	[M-H]-	-	Kaempferol 3-O-rutinoside (Nicotiflorin)	Flavonol	1290000	1240000	1280000	1190000	1300000	1330000
pme0371	433.1	122.9	4.22	434.121	[M-H]-	C09099	Naringenin 7-O-glucoside (Prunin)	Flavanone	7790000	7800000	8460000	14100000	14900000	14400000
pme0376	271.1	151	5.59	272.068	[M-H]-	C00509	Naringenin	Flavanone	22900000	23300000	23300000	20600000	20200000	19000000
pme0379	271.1	215.1	5.63	270.053	[M+H]+	C01477	Apigenin	Flavone	306000	337000	324000	266000	242000	216000
pme0431	577	287.9	3.68	576.127	[M+H]+	-	Procyanidin A1	Proanthocyanidins	806000	939000	797000	693000	739000	634000
pme0433	577	425.9	4.06	576.127	[M+H]+	C10237	Procyanidin A2	Proanthocyanidins	821000	876000	840000	788000	764000	726000
pme0436	577.1	407.3	2.79	578.142	[M-H]-	-	Procyanidin B3	Proanthocyanidins	8850	11000	8430	12400	11900	9600
pme0442	303	149.3	2.98	303.24	Protonated	C05908	Delphinidin	Anthocyanins	7750000	7270000	6030000	6280000	4540000	4690000
pme0443	493	331.7	2.94	493	Protonated	-	Malvidin 3-O-galactoside	Anthocyanins	76800	76700	50400	91700	87000	71400
pme0444	493.2	331.6	2.92	493.2	Protonated	C12140	Malvidin 3-O-glucoside (Oenin)	Anthocyanins	113000	104000	71400	134000	63900	62700
pme0450	289	78.8	3.32	290.3	[M-H]-	C09727	L-Epicatechin	Catechin derivatives	37300	45600	59200	9	9	9
pme1201	273.1	167.1	5.56	274.084	[M-H]-	C00774	Phloretin	Flavanone	147000	171000	195000	102000	90400	76200
pme1397	271	215.1	3.85	271.24	Protonated	C05904	Pelargonidin	Anthocyanins	401000	371000	407000	106000	118000	106000
pme1398	465.1	303.1	2.26	465.1	Protonated	C12138	Delphinidin 3-O-glucoside (Mirtillin)	Anthocyanins	939000	1160000	1060000	677000	563000	463000
pme1478	317	179	4.7	318.038	[M-H]-	C10107	Myricetin	Flavonol	289000	288000	301000	745000	735000	736000
pme1486	457.2	169.1	3.33	458.085	[M-H]-	C09731	Epigallate catechin gallate (EGCG)	Catechin derivatives	6130	6490	6280	13600	8210	10100
pme1496	267.1	252.1	6.33	268.074	[M-H]-	C00858	Formononetin (4'-O-methyldaidzein)	Isoflavone	2700	2460	2510	2370	2540	2830
pme1502	315.1	300	7.23	314.079	[M+H]+	-	Kumatakenin	Flavonol	29300	38200	40400	167000	490000	282000
pme1514	305	125	2.76	306	[M-H]-	C12136	Epigallocatechin (EGC)	Catechin derivatives	26400	23300	34400	22300	26800	28000
pme1518	403.1	373.1	7.06	402.132	[M+H]+	C10112	Nobiletin	Flavone	288000	1280000	285000	449000	418000	529000
pme1521	303.1	125.1	4.15	304.058	[M-H]-	C01617	Dihydroquercetin (Taxifolin)	Flavonol	3170000	3140000	3430000	7900000	8200000	8120000
pme1535	305	125	2.28	306.074	[M-H]-	C12127	(+)-Gallocatechin (GC)	Catechin derivatives	218000	237000	283000	12100	10400	9610
pme1539	623.2	314	3.66	624.169	[M-H]-	-	Isorhamnetin 3-O-neohesperidoside	Flavonol	154000	163000	163000	139000	160000	138000
pme1541	283.1	268	7.06	284.069	[M-H]-	C01470	Acacetin	Flavone	38800	46500	48500	132000	127000	121000
pme1547	445.1	269	4.09	446.085	[M-H]-	C10025	Baicalein-7-O-glucuronide (Baicalin)	Flavone	4040	7050	7230	4930	3500	6460
pme1550	373.1	373.1	7.54	372.121	[M+H]+	C10190	Tangeretin	Flavone	78900	319000	88000	117000	125000	143000
pme1568	285	257.1	5.08	286.048	[M-H]-	C10510	"Orobol (5,7,3',4'-tetrahydroxyisoflavone)"	Isoflavone	24000	30800	41500	51000	48300	43900
pme1578	271.1	215.1	5.52	270.053	[M+H]+	C06563	"Genistein (4',5,7-Trihydroxyisoflavone)"	Isoflavone	707000	736000	695000	969000	900000	671000
pme1583	289.1	153.1	5.05	288.063	[M+H]+	C05631	Eriodictyol	Flavanone	3270000	3500000	3430000	5010000	4700000	3890000
pme1587	417.1	255.1	3.36	416.111	[M+H]+	C10216	Daidzein 7-O-glucoside (Daidzin)	Isoflavone	98100	86400	78500	86900	57100	43500
pme1588	315.1	300.1	5.85	316.058	[M-H]-	C10084	Isorhamnetin	Flavonol	2090000	2200000	2350000	1300000	1290000	1260000
pme1598	463.1	301.1	3.85	464.132	[M-H]-	-	Hesperetin 5-O-glucoside	Flavanone	589000	585000	587000	351000	369000	391000
pme1600	303.1	167.1	6.28	302.079	[M+H]+	-	7-O-Methyleriodictyol	Flavanone	2710000	2750000	2610000	2260000	2020000	1850000
pme1601	417.1	270.9	4.9	416.111	[M+H]+	-	Apigenin 4-O-rhamnoside	Flavone	18000	17200	17500	38700	28600	33100
pme1605	593.2	285.1	3.76	594.159	[M-H]-	-	Kaempferol 3-O-robinobioside (Biorobin)	Flavonol	1230000	1170000	1180000	1150000	1250000	1210000
pme1611	433.1	433	3.75	434.121	[M-H]-	-	Isohemiphloin	Alkaloids	11300	8270	12100	11100	13200	13600
pme1622	447.1	287.1	3.93	448.101	[M-H]-	C12249	Kaempferol 3-O-glucoside (Astragalin)	Flavonol	32900000	32200000	35200000	24900000	26600000	25000000
pme1662	287.1	287.1	6.96	286.084	[M+H]+	C09833	sakuranetin	Flavone	825000	835000	856000	823000	813000	770000
pme1773	595	287.9	2.7	595	Protonated	C08620	Cyanidin 3-O-rutinoside (Keracyanin)	Anthocyanins	2760000	3190000	2200000	9	9	9
pme1777	611	287.7	2.08	611	Protonated	C08639	"Cyanidin 3,5-O-diglucoside (Cyanin)"	Anthocyanins	2750000	3080000	2510000	9	9	9
pme1786	655.2	331.2	2.61	655.2	Protonated	C08718	"Malvidin 3,5-diglucoside (Malvin)"	Anthocyanins	52700	50000	43000	49600	39100	30600
pme1793	595	271.8	2.38	595	Protonated	C08725	Pelargonin	Anthocyanins	78600	71300	49300	9	9	9
pme1824	153.1	109.1	2.48	154.027	[M-H]-	C00230	Protocatechuic acid	Catechin derivatives	6180000	6380000	6630000	1900000	1780000	1840000
pme2319	301.1	242.1	5.75	302.079	[M-H]-	C01709	Hesperetin	Flavanone	224000	220000	236000	198000	193000	171000
pme2457	447.3	285.1	3.87	448.101	[M-H]-	-	Luteolin 7-O-glucoside (Cynaroside)	Flavone	607000	762000	693000	738000	708000	766000
pme2478	137.1	137	3.06	138.032	[M-H]-	C16700	Protocatechuic aldehyde	Catechin derivatives	4810000	4880000	5210000	6960000	6990000	7230000
pme2493	579.2	433.1	3.74	578.164	[M+H]+	C16981	"Kaempferol 3,7-dirhamnoside (Kaempferitrin)"	Flavonol	470000	387000	414000	380000	423000	313000
pme2895	319.1	193	3.52	320.053	[M-H]-	C02906	Dihydromyricetin	Flavonol	69500	79900	73600	68900	79800	76500
pme2957	271.1	151.1	5.57	272.069	[M-H]-	C06561	Naringenin chalcone	Flavanone	28100000	28100000	28400000	23700000	23900000	22300000
pme2963	287.1	125.1	4.62	288.063	[M-H]-	C00974	Aromadedrin (Dihydrokaempferol)	Flavonol	1200000	1230000	1310000	1250000	1280000	1200000
pme2975	677.2	369.2	4.98	676.237	[M+H]+	C17555	"Icariin (kaempferol 3,7-O-diglucoside 8-prenyl derivative)"	Flavonol	120000	122000	99800	364000	306000	329000
pme2977	347.3	285.4	6.66	346.251	[M+H]+	-	Troxerutin (Trihydroxyethyl rutin)	Flavonol	185000	174000	171000	105000	82200	61200
pme2982	257.1	153	7.05	256.074	[M+H]+	C09827	Pinocembrin (Dihydrochrysin)	Flavanone	320000	314000	305000	267000	287000	271000
pme2984	593	285.2	5.09	594.195	[M-H]-	C09830	Isosakuranetin-7-neohesperidoside (Poncirin)	Flavanone	1320000	1190000	1070000	1200000	1460000	1100000
pme3129	463	301	3.86	464.096	[M-H]-	-	Quercetin 4'-O-glucoside (Spiraeoside)	Flavonol	442000	432000	445000	243000	254000	252000
pme3134	237	181.1	7.73	238.063	[M-H]-	C20871	3-Hydroxyflavone	Flavonol	4690	4200	6370	3310	3990	3120
pme3208	445	282.1	3.54	446.121	[M-H]-	C16195	Glycitin	Isoflavone	274000	251000	286000	345000	366000	357000
pme3209	431	269.1	4.01	432.106	[M-H]-	C09126	Genistein 7-O-Glucoside (Genistin)	Isoflavone	388000	402000	460000	279000	267000	278000
pme3211	463	301.1	3.86	464.096	[M-H]-	C05623	Quercetin 3-O-glucoside (Isotrifoliin)	Flavonol	396000	376000	430000	228000	241000	248000
pme3215	255	119.1	6.09	256.074	[M-H]-	C08650	Isoliquiritigenin	Flavanone	4740	5770	7970	4950	4190	3990
pme3237	257	137.1	5.16	256.074	[M+H]+	C09762	Liquiritigenin	Flavanone	49000	51700	48300	40900	26900	25000
pme3250	285	270.2	7	284.069	[M+H]+	C00814	Biochanin A	Isoflavone	63000	65300	60500	53800	50800	56600
pme3251	283	268.1	5.13	284.069	[M-H]-	C14536	Glycitein	Isoflavone	15600	16000	16300	36300	30500	30400
pme3258	269	241.1	4.48	270.053	[M-H]-	C14314	6-Hydroxydaidzein	Isoflavone	38900	41400	40300	42900	36800	40700
pme3263	269	225	4.43	270.053	[M-H]-	C02495	2'-Hydroxydaidzein	Isoflavone	18400	16400	16100	16700	18800	16200
pme3267	447	284	3.86	448.101	[M-H]-	C12626	Kaempferol 3-O-galactoside (Trifolin)	Flavonol	389000	458000	465000	443000	452000	532000
pme3276	285	217.1	4.89	286.048	[M-H]-	C12134	2'-Hydroxygenistein	Isoflavone	43900	50000	45900	54400	62500	53700
pme3282	273	97	3.4	274.084	[M-H]-	C09320	"Afzelechin (3,5,7,4'-Tetrahydroxyflavan)"	Flavanone	11700	16800	18200	9180	11500	19400
pme3290	331	316	6.63	330.074	[M+H]+	C01265	"3,7-Di-O-methylquercetin"	Flavonol	433000	529000	669000	218000	280000	271000
pme3292	283	268.1	6.97	284.069	[M-H]-	C10521	Prunetin	Isoflavone	39200	46500	49100	134000	124000	122000
pme3296	431	285.1	4.48	432.106	[M-H]-	C16911	Kaempferol 3-O-rhamnoside (Kaempferin)	Flavonol	782000	773000	829000	666000	681000	665000
pme3369	315	165.1	6.43	316.058	[M-H]-	C10176	Rhamnetin (7-O-methxyl quercetin)	Flavonol	7810	6700	7690	9650	11300	12000
pme3391	479	317	2.56	479	Protonated	C12139	Petunidin 3-O-glucoside	Anthocyanins	221000	238000	179000	222000	227000	146000
pme3392	433.1	271	2.83	433.1	Protonated	-	Pelargonidin 3-O-beta-D-glucoside（Callistephin chloride)	Anthocyanins	1570000	1570000	1380000	9	9	9
pme3393	287	135.1	3.65	288.063	[M-H]-	C01378	Fustin	Flavonol	94200	109000	95700	35900	37100	44900
pme3400	447.1	285.1	5.16	446.121	[M+H]+	C05376	Sissotrin	Isoflavone	987000	979000	954000	1770000	1580000	1430000
pme3407	331	316.1	5.15	332.053	[M-H]-	C12633	Laricitrin	Flavonol	18200	19900	24900	16700	13400	17500
pme3439	271.1	135.1	5.49	272.069	[M-H]-	C08578	Butein	Flavanone	21500	23600	22300	21300	21800	17800
pme3442	477.1	301.1	3.76	478.36	[M-H]-	-	Quercetin 7-O-β-D-Glucuronide	Flavonol	100000	94200	91400	100000	96700	74100
pme3451	395.1	213.2	8.09	394.142	[M+H]+	C07593	Rotenone	Isoflavone	15500	16100	13800	17500	15100	13400
pme3461	301.1	151	5.75	302.279	[M-H]-	C09756	Homoeriodictyol	Flavanone	147000	142000	152000	134000	125000	115000
pme3464	285.1	164	6.98	286.084	[M-H]-	C05334	Isosakuranetin (4'-Methylnaringenin)	Flavanone	605000	623000	650000	858000	856000	739000
pme3468	739.2	593.3	3.35	740.216	[M-H]-	C10178	Kaempferol-3-O-robinoside-7-O-rhamnoside (Robinin)	Flavonol	8580000	8500000	9600000	10300000	10500000	10600000
pme3473	271.1	151	5.59	272.069	[M-H]-	C09614	Butin	Flavone	28300000	28300000	28500000	23600000	24100000	23000000
pme3484	479.1	317.3	3.53	480.09	[M-H]-	-	Myricetin 3-O-galactoside	Flavonol	13100	10400	11000	20300	23400	25800
pme3502	429.1	267.1	4.59	430.126	[M-H]-	C10509	Formononetin 7-O-glucoside (Ononin)	Isoflavone	9	9	9	69000	76700	71500
pme3505	353.2	233.2	8.4	354.147	[M-H]-	C16417	Xanthohumol	Flavanone	5270	4310	5290	4630	3670	3970
pme3514	301	151.1	5.11	302.043	[M-H]-	C10105	Morin	Flavonol	1900000	2080000	2180000	2670000	2570000	2660000
pme3609	287	231.6	3.54	287.24	Protonated	C05905	Cyanidin	Anthocyanins	17500000	18400000	19100000	21600000	20500000	17600000
