# Supplementary material for: Metabolome and transcriptome analyses of the molecular mechanisms of flower color mutation in tobacco
Source: BMC Genomics. 2020 Sep 7;21:611. doi: 10.1186/s12864-020-07028-5 (PMC7487631; doi:10.1186/s12864-020-07028-5)
Supplement: Supplementary file 2 — Additional file 2: Table S2. List, characteristics and concentration (ion intensity) of the differentially accumulated metabolites between pink-colored and white-colored tobacco flowers. [file 12864_2020_7028_MOESM2_ESM.xlsx]

## Sheet: Sheet1
Index	Compounds	Class	Y87_1	Y87_2	Y87_3	Y87W_1	Y87W_2	Y87W_3	VIP	Fold_Change	LogFC	type
pmb0550	Cyanidin 3-O-glucoside (Kuromanin)	Anthocyanins	4200000	4500000	3490000	9	9	9	3.9314	2.21493e-06	-18.7843	down
pmb0554	Pelargonidin 3-O-malonylhexoside	Anthocyanins	44300	52300	48300	9	9	9	3.19305	0.000186335	-12.3898	down
pmb0558	Delphinidin O-malonyl-malonylhexoside	Anthocyanins	46200	42000	44200	14800	17200	18800	1.06238	0.383686	-1.382	down
pmb0565	Syringetin 3-O-hexoside	Flavonol	117000	124000	129000	71800	44500	31900	1.01773	0.400541	-1.31998	down
pmb0600	Chrysoeriol 7-O-rutinoside	Flavone	20800	68900	9	137000	171000	170000	1.73083	5.32834	2.41369	up
pmb0629	Chrysoeriol 6-C-hexoside	Flavone C-glycosides	9	15000	11000	30600	25900	29900	1.46125	3.32193	1.73202	up
pmb0661	Chrysoeriol C-hexosyl-O-rhamnoside	Flavone C-glycosides	398000	441000	422000	299000	205000	9	1.527	0.39969	-1.32305	down
pmb0724	Tricin O-rhamnoside	Flavone	272000	265000	258000	68100	58600	53100	1.32787	0.226164	-2.14456	down
pmb1466	Tricin 4'-O-syringic acid	Flavonolignan	17900	19700	19400	53600	50500	38200	1.02265	2.49649	1.3199	up
pmb2831	Protocatechuic acid O-glucoside	Catechin derivatives	19100000	17800000	19000000	4540000	4770000	5680000	1.24862	0.268157	-1.89885	down
pmb2957	Cyanidin O-syringic acid	Anthocyanins	797000	779000	1060000	9	9	9	3.69187	1.02428e-05	-16.575	down
pmb3012	Chrysoeriol 7-O-hexoside	Flavone	688000	673000	737000	2360000	2440000	2410000	1.21059	3.43661	1.78098	up
pmb3014	Luteolin O-eudesmic acid-O-hexoside	Flavone	25000	23200	26800	466000	446000	447000	1.85493	18.12	4.17951	up
pmb3028	Tricin O-sinapic acid	Flavone	3150000	3100000	3310000	1160000	1240000	1280000	1.06349	0.384937	-1.3773	down
pmb3037	Tricin O-malonyl shikimic acid	Flavone	9	9	9	57400	57500	56000	3.22416	6329.63	12.6279	up
pmb3894	Di-O-methylquercetin	Flavonol	1520000	1510000	1670000	12000000	11900000	12000000	1.55398	7.6383	2.93325	up
pme0204	Amentoflavone	Flavone	32100	27600	31500	149000	183000	213000	1.44789	5.97588	2.57915	up
pme0450	L-Epicatechin	Catechin derivatives	37300	45600	59200	9	9	9	3.18568	0.000190007	-12.3617	down
pme1397	Pelargonidin	Anthocyanins	401000	371000	407000	106000	118000	106000	1.2282	0.279898	-1.83703	down
pme1478	Myricetin	Flavonol	289000	288000	301000	745000	735000	736000	1.04844	2.52392	1.33567	up
pme1502	Kumatakenin	Flavonol	29300	38200	40400	167000	490000	282000	1.53614	8.7025	3.12143	up
pme1521	Dihydroquercetin (Taxifolin)	Flavonol	3170000	3140000	3430000	7900000	8200000	8120000	1.03952	2.48665	1.31421	up
pme1535	(+)-Gallocatechin (GC)	Catechin derivatives	218000	237000	283000	12100	10400	9610	1.92693	0.0435095	-4.52253	down
pme1541	Acacetin	Flavone	38800	46500	48500	132000	127000	121000	1.11045	2.84006	1.50592	up
pme1773	Cyanidin 3-O-rutinoside (Keracyanin)	Anthocyanins	2760000	3190000	2200000	9	9	9	3.86907	3.31288e-06	-18.2035	down
pme1777	Cyanidin 3,5-O-diglucoside (Cyanin)	Anthocyanins	2750000	3080000	2510000	9	9	9	3.87399	3.23741e-06	-18.2367	down
pme1793	Pelargonin	Anthocyanins	78600	71300	49300	9	9	9	3.2481	0.000135542	-12.849	down
pme1824	Protocatechuic acid	Catechin derivatives	6180000	6380000	6630000	1900000	1780000	1840000	1.21586	0.28765	-1.79761	down
pme2975	Icariin (kaempferol 3,7-O-diglucoside 8-prenyl derivative)	Flavonol	120000	122000	99800	364000	306000	329000	1.1225	2.92276	1.54733	up
pme3292	Prunetin	Isoflavone	39200	46500	49100	134000	124000	122000	1.10608	2.81899	1.49518	up
pme3392	Pelargonidin 3-O-beta-D-glucoside（Callistephin chloride)	Anthocyanins	1570000	1570000	1380000	9	9	9	3.77926	5.97345e-06	-17.353	down
pme3393	Fustin	Flavonol	94200	109000	95700	35900	37100	44900	1.04436	0.394446	-1.3421	down
pme3502	Formononetin 7-O-glucoside (Ononin)	Isoflavone	9	9	9	69000	76700	71500	3.26788	8044.44	12.9738	up
