# Supplementary material for: Metabolome and transcriptome analyses of the molecular mechanisms of flower color mutation in tobacco
Source: BMC Genomics. 2020 Sep 7;21:611. doi: 10.1186/s12864-020-07028-5 (PMC7487631; doi:10.1186/s12864-020-07028-5)
Supplement: Supplementary file 3 — Additional file 3: Table S3. Overview of the transcriptome sequencing dataset and mapping statistics in tobacco flowers collected from Yunyan 87 (Y87) and Yunyan 87 mutant (Y87W). [file 12864_2020_7028_MOESM3_ESM.xlsx]

## Sheet: Sheet1
sample	Y87_1	Y87_2	Y87_3	Y87W_1	Y87W_2	Y87W_3
Total	52500168(100.00%)	48243151(100.00%)	53279181(100.00%)	56574253(100.00%)	59187531(100.00%)	55121970(100.00%)
multiple mapped reads	1677656(3.20%)	1460041(3.03%)	1598583(3.00%)	2244051(3.97%)	2366407(4.00%)	2320776(4.21%)
Unmapped reads	3039491(5.79%)	2750012(5.70%)	2889762(5.42%)	3007873(5.32%)	3347001(5.65%)	3105765(5.63%)
mapQuality < 30	1289786(2.46%)	1126861(2.34%)	1237830(2.32%)	1577175(2.79%)	1664410(2.81%)	1601512(2.91%)
mapQuality >= 30	46493235(88.56%)	42906237(88.94%)	47553006(89.25%)	49745154(87.93%)	51809713(87.53%)	48093917(87.25%)
Read-1	23303053(44.39%)	21571518(44.71%)	23852866(44.77%)	24981202(44.16%)	26050018(44.01%)	24151529(43.81%)
Read-2	23190182(44.17%)	21334719(44.22%)	23700140(44.48%)	24763952(43.77%)	25759695(43.52%)	23942388(43.44%)
Reads map to +	23249900(44.29%)	21459661(44.48%)	23787107(44.65%)	24888603(43.99%)	25915246(43.78%)	24056048(43.64%)
Reads map to -	23243335(44.27%)	21446576(44.46%)	23765899(44.61%)	24856551(43.94%)	25894467(43.75%)	24037869(43.61%)
Non-splice reads	29084637(55.40%)	26827091(55.61%)	29682214(55.71%)	31623927(55.90%)	32938326(55.65%)	30603039(55.52%)
Splice reads	17408598(33.16%)	16079146(33.33%)	17870792(33.54%)	18121227(32.03%)	18871387(31.88%)	17490878(31.73%)
Reads mapped in proper pairs	44369116(84.51%)	40760366(84.49%)	45290890(85.01%)	47335054(83.67%)	49225094(83.17%)	45771744(83.04%)
