# Supplementary material for: Metabolome and transcriptome analyses of the molecular mechanisms of flower color mutation in tobacco
Source: BMC Genomics. 2020 Sep 7;21:611. doi: 10.1186/s12864-020-07028-5 (PMC7487631; doi:10.1186/s12864-020-07028-5)
Supplement: Supplementary file 4 — Additional file 4: Table S4. The primer sequences of genes used for quantitative real-time PCR. [file 12864_2020_7028_MOESM4_ESM.xlsx]

## Sheet: Sheet1
Gene	Forward primer sequence (5'-3)	Reverse primer sequence (5'-3')
gene26860	GCCTTATAGAGTTGGGAGTC	TTAGTTTGGTGCCCTTGT
gene59526	CTGGAGCGACTTGGACTT	GGAATGTAGGCGTGAGGA
gene64820	TACCGCCACTGGTTGTTG	CTGCCTTTGGGTGCTCAT
gene20240	GAGATTTGCCAGTATGCC	TGAGTACCTGTTCGGATG
gene67021	CTAATGATCTCAAGGGTC	CAGCGTCATAGTAACCAG
gene8651	ATAATGATTTGGGAGGTG	TACAAGGAGGAAGAGGAG
gene11119	TCGACAAATTCTACCGACTA	ACAGATTCCACCACAGCA
gene12266	TTATGGTTTGTGGAGCAG	AGACATTGTGCGTCCTAT
