# Supplementary material for: Metabolome and transcriptome analyses of the molecular mechanisms of flower color mutation in tobacco
Source: BMC Genomics. 2020 Sep 7;21:611. doi: 10.1186/s12864-020-07028-5 (PMC7487631; doi:10.1186/s12864-020-07028-5)
Supplement: Supplementary file 5 — Additional file 5: Table S5. Expression fold change of up- and down-regulated transcription factors MYB, bHLH and WD40. [file 12864_2020_7028_MOESM5_ESM.xlsx]

## Sheet: Sheet1
ID	Y87	Y87mutant	log2FoldChange	pvalue	FDR	regulated	Name	Chrom	Start	End	Strand	Length	Type	GO	KEGG	KOG	NR	SwissProt	TrEMBL
gene14314	11	0	-6.073	7.62804e-06	2.89025e-05	down	LOC107820930	NW_015826713.1	42209	45198	+	2990	protein_coding	--	K09422: MYBP; transcription factor MYB, plant	At1g22640	ref|XP_016502778.1|	MYB3_ARATH,RecName: Full=Transcription factor MYB3; AltName: Full=Myb-related protein 3; Short=AtMYB3;	A0A1S4CNG3_TOBAC,SubName: Full=transcription factor MYB3-like {ECO:0000313|RefSeq:XP_016502778.1};
gene16519	51	25	-1.044	0.000312206	0.00094598	down	LOC107823382	NW_015834182.1	152074	154432	+	2359	protein_coding	--	K09422: MYBP; transcription factor MYB, plant	At3g13540	ref|XP_009625117.1|	MYB5_ARATH,RecName: Full=Transcription repressor MYB5; AltName: Full=AtM2; AltName: Full=Myb-related protein 5; Short=AtMYB5;	A0A1S4CWH7_TOBAC,SubName: Full=myb-related protein 308-like {ECO:0000313|RefSeq:XP_016505505.1};
gene16596	11	58	2.434	1.71668e-10	9.89072e-10	up	LOC107823467	NW_015834415.1	2301	4376	-	2076	protein_coding	--	--	At5g49620	ref|XP_009595257.1|	MYB78_ARATH,RecName: Full=Transcription factor MYB78 {ECO:0000303|PubMed:9839469}; AltName: Full=Myb-related protein 78 {ECO:0000303|PubMed:9839469}; Short=AtMYB78 {ECO:0000303|PubMed:9839469};	A0A1S4CWS9_TOBAC,SubName: Full=transcription factor MYB108-like {ECO:0000313|RefSeq:XP_016505593.1};
gene17559	20	50	1.338	4.63046e-05	0.000158189	up	LOC107824514	NW_015837833.1	53615	56947	+	3333	protein_coding	--	K09422: MYBP; transcription factor MYB, plant	At2g32460	ref|XP_009781770.1|	MB101_ARATH,RecName: Full=Transcription factor MYB101 {ECO:0000303|PubMed:11597504}; AltName: Full=Myb-related protein 101 {ECO:0000303|PubMed:11597504}; Short=AtM1 {ECO:0000303|PubMed:11597504}; Short=AtMYB101 {ECO:0000303|PubMed:11597504}; AltName: Full=Protein ABNORMAL SHOOT 7 {ECO:0000303|PubMed:25268707};	A0A1S4D064_TOBAC,SubName: Full=transcription factor GAMYB-like {ECO:0000313|RefSeq:XP_016506786.1};
gene17764	76	156	1.048	3.18154e-09	1.66672e-08	up	LOC107824744	NW_015838630.1	17504	19230	-	1727	protein_coding	--	--	At3g10760	ref|XP_009606424.1|	MYBC1_ARATH,RecName: Full=Transcription factor MYBC1 {ECO:0000305};	A0A1S4D0U4_TOBAC,SubName: Full=transcription factor PCL1-like {ECO:0000313|RefSeq:XP_016507037.1};
gene31475	5	0	-4.868	0.00397670697753123	0.00985149	down	LOC107766041	NW_015886130.1	84724	88512	+	3789	protein_coding	GO:0003700,DNA binding transcription factor activity; GO:0006355,regulation of transcription, DNA-templated; GO:0005634,nucleus; GO:0006351,transcription, DNA-templated; GO:0003677,DNA binding	--	At5g45580	ref|XP_009617645.1|	PHLB_ARATH,RecName: Full=Myb family transcription factor PHL11 {ECO:0000305}; AltName: Full=Protein PHR1-LIKE 11 {ECO:0000305};	A0A1S3XK76_TOBAC,SubName: Full=myb family transcription factor APL-like {ECO:0000313|RefSeq:XP_016440239.1};
gene39742	7947	1409	-2.496	0	0	down	LOC107775222	NW_015900353.1	24278	45565	+	21288	protein_coding	--	K12133: LHY; MYB-related transcription factor LHY	--	ref|XP_009794791.1|	--	A0A1U7XYT6_NICSY,SubName: Full=protein LHY {ECO:0000313|RefSeq:XP_009794791.1};
gene39829	3	24	2.898	4.84049e-06	1.87746e-05	up	LOC107775316	NW_015900492.1	57519	58973	-	1455	protein_coding	--	--	At1g68320	ref|XP_009587217.1|	MYB62_ARATH,RecName: Full=Transcription factor MYB62 {ECO:0000303|PubMed:9839469}; AltName: Full=Myb-related protein 62 {ECO:0000303|PubMed:9839469}; Short=AtMYB62 {ECO:0000303|PubMed:9839469};	A0A1S3YEU6_TOBAC,SubName: Full=transcription factor MYB24-like {ECO:0000313|RefSeq:XP_016450527.1};
gene41047	120	55	-1.125	4.82194e-09	2.49354e-08	down	LOC107776659	NW_015902051.1	1266	3402	-	2137	protein_coding	--	--	At1g74650	ref|XP_009793068.1|	MYB06_ANTMA,RecName: Full=Myb-related protein 306;	A0A1S3YJ31_TOBAC,SubName: Full=myb-related protein 306-like {ECO:0000313|RefSeq:XP_016452053.1};
gene44501	0	4	4.226	0.0177519	0.0379114	up	LOC107780517	NW_015906375.1	65286	66847	+	1562	protein_coding	--	K09422: MYBP; transcription factor MYB, plant	At4g28110	ref|XP_009596250.1|	MY102_ARATH,RecName: Full=Transcription factor MYB102 {ECO:0000305}; AltName: Full=Myb-related protein 102 {ECO:0000305}; Short=AtMYB102 {ECO:0000303|PubMed:12857823}; AltName: Full=Myb-related protein M4 {ECO:0000305}; Short=AtM4 {ECO:0000303|PubMed:8980549};	A0A1S3YWW7_TOBAC,SubName: Full=transcription factor MYB39-like {ECO:0000313|RefSeq:XP_016456555.1};
gene4582	39	15	-1.385	9.42175e-05	0.000308275	down	LOC107781910	NW_015798053.1	12548	16930	-	4383	protein_coding	--	--	At3g61250	ref|XP_016458219.1|	MYB17_ARATH,RecName: Full=Transcription factor MYB41 {ECO:0000305}; AltName: Full=Myb-related protein 41 {ECO:0000303|PubMed:11597504}; Short=AtMYB41 {ECO:0000303|PubMed:11597504}; AltName: Full=Protein LATE MERISTEM IDENTITY 2;	A0A1S3Z1A0_TOBAC,SubName: Full=transcription factor MYB122-like {ECO:0000313|RefSeq:XP_016458219.1};
gene46170	0	7	5.102	0.000621438	0.00179105	up	LOC107782378	NW_015908597.1	20342	23069	-	2728	protein_coding	--	--	At3g13540	ref|XP_016458745.1|	MYB08_ANTMA,RecName: Full=Myb-related protein 308;	A0A1S3Z2S9_TOBAC,SubName: Full=myb-related protein 308-like {ECO:0000313|RefSeq:XP_016458745.1};
gene48182	17	5	-1.96	0.00178687	0.00474118	down	LOC107784612	NW_015911269.1	26238	27675	-	1438	protein_coding	--	--	--	ref|XP_009798928.1|	--	A0A1U7Y734_NICSY,SubName: Full=myb-related protein Myb4-like {ECO:0000313|RefSeq:XP_009798928.1};
gene49554	9704	1555	-2.641	0	0	down	LOC107786145	NW_015913006.1	19925	41323	+	21399	protein_coding	--	K12133: LHY; MYB-related transcription factor LHY	--	ref|XP_016463073.1|	--	A0A1S3ZFF1_TOBAC,SubName: Full=protein LHY-like {ECO:0000313|RefSeq:XP_016463073.1, ECO:0000313|RefSeq:XP_016463074.1, ECO:0000313|RefSeq:XP_016463075.1};
gene51729	28	7	-2.007	2.20761e-05	7.86539e-05	down	LOC107788569	NW_015916057.1	7144	8833	+	1690	protein_coding	--	K09422: MYBP; transcription factor MYB, plant	At4g21440	ref|XP_009801248.1|	MY102_ARATH,RecName: Full=Transcription factor MYB102 {ECO:0000305}; AltName: Full=Myb-related protein 102 {ECO:0000305}; Short=AtMYB102 {ECO:0000303|PubMed:12857823}; AltName: Full=Myb-related protein M4 {ECO:0000305}; Short=AtM4 {ECO:0000303|PubMed:8980549};	A0A1U7YDP8_NICSY,SubName: Full=protein ODORANT1-like {ECO:0000313|RefSeq:XP_009801248.1};
gene52082	74	6	-3.594	5.49326e-19	4.9573e-18	down	LOC107788964	NW_015916481.1	40615	46512	+	5898	protein_coding	--	--	At2g02060_1	ref|XP_016466199.1|	MYBF_ARATH,RecName: Full=Putative Myb family transcription factor At1g14600;	A0A1S3ZPH0_TOBAC,SubName: Full=transcription repressor KAN1-like {ECO:0000313|RefSeq:XP_016466199.1};
gene52197	39	13	-1.562	1.81077e-05	6.52646e-05	down	LOC107789095	NW_015916667.1	13438	15525	+	2088	protein_coding	--	K09422: MYBP; transcription factor MYB, plant	At3g28910	ref|XP_009760429.1|	MYB06_ANTMA,RecName: Full=Myb-related protein 306;	A0A1U7VDP0_NICSY,SubName: Full=myb-related protein 306-like {ECO:0000313|RefSeq:XP_009760429.1};
gene54221	382	1	-9.277	1.55533e-19	1.43374e-18	down	LOC107791353	NW_015919698.1	32088	34026	+	1939	protein_coding	--	K09422: MYBP; transcription factor MYB, plant	At1g66370	ref|NP_001306786.1|	MY113_ARATH,RecName: Full=Transcription factor MYB113; AltName: Full=Myb-related protein 113; Short=AtMYB113;	A0A1S3ZX05_TOBAC,SubName: Full=transcription factor MYB114-like {ECO:0000313|RefSeq:XP_016468884.1};
gene56506	26	12	-1.092	0.00930688	0.0212562	down	LOC107793881	NW_015923110.1	10056	12184	-	2129	protein_coding	--	--	--	ref|XP_016471810.1|	--	A0A1S4A5C4_TOBAC,SubName: Full=transcription factor MYB35-like {ECO:0000313|RefSeq:XP_016471810.1};
gene62450	22	9	-1.249	0.00956157	0.0217783	down	LOC107800475	NW_015932685.1	31121	41770	-	10650	protein_coding	--	--	--	ref|XP_016479134.1|	--	A0A1S4ARD8_TOBAC,SubName: Full=myb-related protein 3R-1-like {ECO:0000313|RefSeq:XP_016479134.1, ECO:0000313|RefSeq:XP_016479135.1};
gene62968	3	16	2.134	0.00169019	0.0045046	up	LOC107801052	NW_015933568.1	66653	69233	-	2581	protein_coding	--	--	At3g01140	ref|XP_016479806.1|	MY106_ARATH,RecName: Full=Transcription factor MYB106 {ECO:0000305}; AltName: Full=Myb-related protein 106 {ECO:0000303|PubMed:11597504}; Short=AtMYB106 {ECO:0000303|PubMed:11597504}; AltName: Full=Transcription factor NOEK {ECO:0000303|PubMed:18805951};	A0A1S4AT89_TOBAC,SubName: Full=myb-related protein 306-like {ECO:0000313|RefSeq:XP_016479806.1};
gene64181	13	3	-2.103	0.00524705	0.0126693	down	LOC107802381	NW_015935576.1	26157	26603	-	447	protein_coding	--	--	At5g08520	ref|XP_016481352.1|	SRM1_ARATH,RecName: Full=Transcription factor SRM1 {ECO:0000305}; AltName: Full=Myb-related protein SRM1 {ECO:0000305}; AltName: Full=Protein SALT-RELATED MYB 1 {ECO:0000303|PubMed:26243618};	A0A1S4AXI0_TOBAC,SubName: Full=protein RADIALIS-like 6 {ECO:0000313|RefSeq:XP_016481352.1};
gene64611	18	38	1.147	0.00121393	0.00332355	up	LOC107802866	NW_015936296.1	21439	24426	+	2988	protein_coding	GO:0003700,DNA binding transcription factor activity; GO:0005634,nucleus; GO:0006355,regulation of transcription, DNA-templated; GO:0006351,transcription, DNA-templated; GO:0003677,DNA binding; GO:0008270,zinc ion binding	--	At5g61620	ref|XP_009778274.1|	M5162_ARATH,RecName: Full=Probable transcription factor At5g61620 {ECO:0000305}; AltName: Full=Myb-related protein At5g61620 {ECO:0000305};	A0A1U7WU95_NICSY,SubName: Full=transcription factor MYB1R1-like {ECO:0000313|RefSeq:XP_009778274.1};
gene65461	14	2	-2.663	0.000756641	0.00215223	down	LOC107803809	NW_015938059.1	39203	42248	+	3046	protein_coding	--	K09422: MYBP; transcription factor MYB, plant	At1g63910	ref|XP_016483081.1|	MYB26_ARATH,RecName: Full=Transcription factor MYB26 {ECO:0000305}; AltName: Full=Myb-related protein 26 {ECO:0000305}; Short=AtMYB26 {ECO:0000303|PubMed:11597504}; AltName: Full=Protein MALE STERILE 35 {ECO:0000303|PubMed:12753590};	A0A1S4B2M7_TOBAC,SubName: Full=transcription factor MYB86-like {ECO:0000313|RefSeq:XP_016483081.1};
gene68829	7	17	1.219	0.0231659	0.0480913	up	LOC107807555	NW_015944710.1	108455	110997	-	2543	protein_coding	--	--	--	ref|XP_018630400.1|	--	A0A1S4BF54_TOBAC,SubName: Full=transcription repressor MYB6-like {ECO:0000313|RefSeq:XP_016487451.1};
gene68951	0	7	5.215	0.000419526	0.00124571	up	LOC107807690	NW_015944917.1	61013	63024	-	2012	protein_coding	--	--	--	ref|XP_016487611.1|	--	A0A1S4BFJ7_TOBAC,SubName: Full=transcription factor MYB32-like {ECO:0000313|RefSeq:XP_016487611.1};
gene72943	2613	713	-1.875	0	0	down	LOC107812106	NW_015953498.1	40999	42788	+	1790	protein_coding	--	K09422: MYBP; transcription factor MYB, plant	At2g16720	ref|XP_016492622.1|	MYB08_ANTMA,RecName: Full=Myb-related protein 308;	A0A1S4BUS7_TOBAC,SubName: Full=myb-related protein 308-like {ECO:0000313|RefSeq:XP_016492622.1};
gene73427	16	38	1.269	0.000597346	0.0017265	up	LOC107812656	NW_015954423.1	21742	24171	-	2430	protein_coding	--	--	At5g15310	ref|XP_016493290.1|	MYB16_ARATH,RecName: Full=Transcription factor MYB16 {ECO:0000305}; AltName: Full=Myb-related protein 16 {ECO:0000303|PubMed:11597504}; Short=AtMYB16 {ECO:0000303|PubMed:11597504}; AltName: Full=Protein MIXTA homolog {ECO:0000303|PubMed:17376813}; Short=AtMIXTA {ECO:0000303|PubMed:17376813};	A0A1S4BWL4_TOBAC,SubName: Full=transcription factor MYB35-like {ECO:0000313|RefSeq:XP_016493290.1};
gene73932	5	15	1.48	0.0221316	0.0462203	up	LOC107813213	NW_015955449.1	17901	19829	+	1929	protein_coding	--	K09422: MYBP; transcription factor MYB, plant	At5g57620	ref|XP_009612981.1|	MYB36_ARATH,RecName: Full=Transcription factor MYB36 {ECO:0000303|PubMed:9839469}; AltName: Full=Myb-related protein 36 {ECO:0000303|PubMed:9839469}; Short=AtMYB36 {ECO:0000303|PubMed:9839469};	A0A1S4BYE9_TOBAC,SubName: Full=transcription factor RAX2-like {ECO:0000313|RefSeq:XP_016493932.1};
gene9258	49	113	1.197	1.00569e-08	5.06712e-08	up	LOC107815309	NW_015810768.1	23386	25509	+	2124	protein_coding	--	K09422: MYBP; transcription factor MYB, plant	At3g23250	ref|XP_009779489.1|	MYB15_ARATH,RecName: Full=Transcription factor MYB15 {ECO:0000305}; AltName: Full=Myb-related protein 15 {ECO:0000305}; Short=AtMYB15 {ECO:0000312|EMBL:CAA74603.1}; AltName: Full=Myb-related protein Y19 {ECO:0000305}; Short=AtY19 {ECO:0000303|PubMed:8980549};	A0A1U7WXU7_NICSY,SubName: Full=myb-related protein Myb4-like {ECO:0000313|RefSeq:XP_009779489.1};
gene10909	149	72	-1.045	3.36536e-08	1.61954e-07	down	LOC107817147	NW_015815633.1	22816	28008	+	5193	protein_coding	--	--	At2g24260	ref|XP_016498405.1|	BH066_ARATH,RecName: Full=Transcription factor bHLH66; AltName: Full=Basic helix-loop-helix protein 66; Short=AtbHLH66; Short=bHLH 66; AltName: Full=Transcription factor EN 95; AltName: Full=bHLH transcription factor bHLH066;	A0A1S4CB91_TOBAC,SubName: Full=transcription factor bHLH66-like {ECO:0000313|RefSeq:XP_016498405.1};
gene14350	3546	1358	-1.386	9.9104e-276	2.0553e-273	down	LOC107820969	NW_015826818.1	89914	92540	+	2627	protein_coding	--	--	At2g42280	ref|XP_016502822.1|	BH130_ARATH,RecName: Full=Transcription factor bHLH130; AltName: Full=Basic helix-loop-helix protein 130; Short=AtbHLH130; Short=bHLH 130; AltName: Full=Transcription factor EN 69; AltName: Full=bHLH transcription factor bHLH130;	A0A1S4CNI2_TOBAC,SubName: Full=transcription factor bHLH130-like {ECO:0000313|RefSeq:XP_016502822.1};
gene14770	9	0	-5.74	6.19972e-05	0.000207975	down	LOC107821437	NW_015828243.1	64522	65947	+	1426	protein_coding	GO:0003700,DNA binding transcription factor activity; GO:0050832,defense response to fungus; GO:0006355,regulation of transcription, DNA-templated; GO:0090575,RNA polymerase II transcription factor complex; GO:0006357,regulation of transcription by RNA polymerase II; GO:0000977,RNA polymerase II regulatory region sequence-specific DNA binding; GO:0046983,protein dimerization activity; GO:0006351,…	--	At4g20970	ref|XP_009619774.1|	BH162_ARATH,RecName: Full=Transcription factor bHLH162; AltName: Full=Basic helix-loop-helix protein 162; Short=AtbHLH162 {ECO:0000303|PubMed:14600211}; Short=bHLH 162; AltName: Full=bHLH transcription factor bHLH162;	A0A1S4CQ28_TOBAC,SubName: Full=uncharacterized protein LOC107821437 {ECO:0000313|RefSeq:XP_016503357.1};
gene17055	1	56	6.286	2.71352e-09	1.42838e-08	up	LOC107823962	NW_015836037.1	21	1298	+	1278	protein_coding	GO:2000488,positive regulation of brassinosteroid biosynthetic process; GO:0003700,DNA binding transcription factor activity; GO:0005634,nucleus; GO:0006355,regulation of transcription, DNA-templated; GO:0006351,transcription, DNA-templated; GO:0003677,DNA binding; GO:0046983,protein dimerization activity	K04733: IRAK4; interleukin-1 receptor-associated kinase 4 [EC:2.7.11.1]	At1g25330	ref|XP_016506159.1|	BH075_ARATH,RecName: Full=Transcription factor bHLH75; AltName: Full=Basic helix-loop-helix protein 75; Short=AtbHLH75; Short=bHLH 75; AltName: Full=Transcription factor EN 78; AltName: Full=bHLH transcription factor bHLH075;	A0A1S4CYT2_TOBAC,SubName: Full=transcription factor bHLH75-like {ECO:0000313|RefSeq:XP_016506159.1};
gene22471	41	83	1.032	1.39716e-05	5.11705e-05	up	LOC107829974	NW_015855800.1	11532	13987	-	2456	protein_coding	--	--	At2g22750	ref|XP_016512926.1|	BH025_ARATH,RecName: Full=Transcription factor bHLH25; AltName: Full=Basic helix-loop-helix protein 25; Short=AtbHLH25; Short=bHLH 25; AltName: Full=Transcription factor EN 29; AltName: Full=bHLH transcription factor bHLH025;	A0A1S4DHT3_TOBAC,SubName: Full=transcription factor bHLH18-like {ECO:0000313|RefSeq:XP_016512926.1};
gene23668	40	13	-1.623	1.07509e-05	3.9933e-05	down	LOC107831291	NW_015860134.1	2848	4904	-	2057	protein_coding	--	--	At5g64340	ref|XP_016514532.1|	SAC51_ARATH,RecName: Full=Transcription factor SAC51; AltName: Full=Basic helix-loop-helix protein 142; Short=AtbHLH142; Short=bHLH 142; AltName: Full=Protein SUPPRESSOR OF ACAULIS 51; AltName: Full=Transcription factor EN 128; AltName: Full=bHLH transcription factor bHLH142;	A0A1S4DMA1_TOBAC,SubName: Full=transcription factor SAC51-like {ECO:0000313|RefSeq:XP_016514532.1};
gene27472	10	1	-4.071	0.000929374	0.00260228	down	LOC107761587	NW_015873875.1	1783	3215	+	1433	protein_coding	GO:0003700,DNA binding transcription factor activity; GO:0050832,defense response to fungus; GO:0006355,regulation of transcription, DNA-templated; GO:0090575,RNA polymerase II transcription factor complex; GO:0006357,regulation of transcription by RNA polymerase II; GO:0000977,RNA polymerase II regulatory region sequence-specific DNA binding; GO:0046983,protein dimerization activity; GO:0006351,…	--	At4g20970	ref|XP_009619775.1|	BH162_ARATH,RecName: Full=Transcription factor bHLH162; AltName: Full=Basic helix-loop-helix protein 162; Short=AtbHLH162 {ECO:0000303|PubMed:14600211}; Short=bHLH 162; AltName: Full=bHLH transcription factor bHLH162;	A0A1S3X639_TOBAC,SubName: Full=transcription factor bHLH55-like {ECO:0000313|RefSeq:XP_016435311.1};
gene2859	2	11	2.101	0.00973243	0.022141	up	LOC107762823	NW_015794045.1	5729	11564	-	5836	protein_coding	--	--	--	ref|XP_016436722.1|	--	A0A1S3X9Y5_TOBAC,SubName: Full=transcription factor bHLH68-like isoform X2 {ECO:0000313|RefSeq:XP_016436722.1};
gene32144	11	32	1.491	0.000274278	0.000838782	up	LOC107766787	NW_015886950.1	87224	90241	+	3018	protein_coding	--	--	--	ref|XP_009587041.1|	--	A0A1S3XMF2_TOBAC,SubName: Full=transcription factor bHLH63-like {ECO:0000313|RefSeq:XP_016441121.1};
gene34301	1	34	5.567	2.63572e-07	1.1629e-06	up	LOC107769205	NW_015889196.1	93681	95511	-	1831	protein_coding	--	--	At4g25410	ref|XP_016443892.1|	BH126_ARATH,RecName: Full=Transcription factor bHLH126; AltName: Full=Basic helix-loop-helix protein 126; Short=AtbHLH126; Short=bHLH 126; AltName: Full=Transcription factor EN 3; AltName: Full=bHLH transcription factor bHLH126;	A0A1S3XW06_TOBAC,SubName: Full=transcription factor bHLH120-like isoform X2 {ECO:0000313|RefSeq:XP_016443892.1};
gene34491	1753	866	-1.018	3.1886e-71	9.73693e-70	down	LOC107769417	NW_015889419.1	1439	4132	-	2694	protein_coding	--	--	At1g01260	ref|XP_009627739.1|	BH013_ARATH,RecName: Full=Transcription factor bHLH13; AltName: Full=Basic helix-loop-helix protein 13; Short=AtbHLH13; Short=bHLH 13; AltName: Full=Transcription factor EN 39; AltName: Full=bHLH transcription factor bHLH013;	A0A1S3XVZ2_TOBAC,SubName: Full=transcription factor bHLH13-like isoform X1 {ECO:0000313|RefSeq:XP_016444111.1};
gene36613	43	19	-1.193	0.000221207	0.000686892	down	LOC107771768	NW_015891818.1	17651	20443	-	2793	protein_coding	--	--	At1g68810	ref|XP_016446700.1|	BH030_ARATH,RecName: Full=Transcription factor bHLH30; AltName: Full=Basic helix-loop-helix protein 30; Short=AtbHLH30; Short=bHLH 30; AltName: Full=Transcription factor EN 53; AltName: Full=bHLH transcription factor bHLH030;	A0A1S3Y3J0_TOBAC,SubName: Full=transcription factor bHLH30-like {ECO:0000313|RefSeq:XP_016446700.1};
gene38921	986	488	-1.015	1.76605e-50	3.81068e-49	down	LOC107774314	NW_015899321.1	23201	27814	+	4614	protein_coding	GO:0006355,regulation of transcription, DNA-templated; GO:0046983,protein dimerization activity; GO:0005634,nucleus; GO:0006351,transcription, DNA-templated; GO:0003677,DNA binding	--	At5g57150	ref|XP_009760780.1|	BH035_ARATH,RecName: Full=Transcription factor bHLH35; AltName: Full=Basic helix-loop-helix protein 35; Short=AtbHLH35; Short=bHLH 35; AltName: Full=Transcription factor EN 41; AltName: Full=bHLH transcription factor bHLH035;	A0A1U7VG06_NICSY,SubName: Full=transcription factor bHLH35-like isoform X1 {ECO:0000313|RefSeq:XP_009760780.1};
gene39139	588	288	-1.032	1.33425e-32	1.86953e-31	down	LOC107774553	NW_015899620.1	180577	185579	-	5003	protein_coding	--	--	--	ref|XP_009603227.1|	--	A0A1S3YC70_TOBAC,SubName: Full=transcription factor bHLH35-like isoform X1 {ECO:0000313|RefSeq:XP_016449592.1};
gene39830	8	357	5.506	2.30515e-64	6.29658e-63	up	LOC107775317	NW_015900492.1	114482	116898	+	2417	protein_coding	--	--	At1g25330	ref|XP_009602728.1|	BH075_ARATH,RecName: Full=Transcription factor bHLH75; AltName: Full=Basic helix-loop-helix protein 75; Short=AtbHLH75; Short=bHLH 75; AltName: Full=Transcription factor EN 78; AltName: Full=bHLH transcription factor bHLH075;	A0A1S3YEV4_TOBAC,SubName: Full=transcription factor BEE 1-like {ECO:0000313|RefSeq:XP_016450528.1};
gene41837	1393	506	-1.46	8.65373e-132	5.45646e-130	down	LOC107777531	NW_015903083.1	23878	29289	-	5412	protein_coding	--	--	--	ref|XP_009788006.1|	--	A0A1U7XED0_NICSY,SubName: Full=transcription factor bHLH80-like isoform X1 {ECO:0000313|RefSeq:XP_009788006.1};
gene44093	0	14	6.149	4.32441e-06	1.68897e-05	up	LOC107780059	NW_015905796.1	34760	35934	+	1175	protein_coding	--	--	At4g00120	ref|XP_009783821.1|	IND_ARATH,RecName: Full=Transcription factor IND; AltName: Full=Basic helix-loop-helix protein 40; Short=AtbHLH40; Short=bHLH 40; AltName: Full=Protein INDEHISCENT; AltName: Full=Transcription factor EN 120; AltName: Full=bHLH transcription factor bHLH040;	A0A1U7X2C5_NICSY,SubName: Full=transcription factor HEC3-like {ECO:0000313|RefSeq:XP_009783821.1};
gene46505	2040	966	-1.079	1.02369e-112	5.32645e-111	down	LOC107782755	NW_015908936.1	64542	67374	+	2833	protein_coding	GO:0005737,cytoplasm; GO:0044212,transcription regulatory region DNA binding; GO:0003700,DNA binding transcription factor activity; GO:0005634,nucleus; GO:0006355,regulation of transcription, DNA-templated; GO:0010629,negative regulation of gene expression; GO:0006351,transcription, DNA-templated; GO:0046983,protein dimerization activity	--	At1g01260	ref|XP_016459177.1|	BH013_ARATH,RecName: Full=Transcription factor bHLH13; AltName: Full=Basic helix-loop-helix protein 13; Short=AtbHLH13; Short=bHLH 13; AltName: Full=Transcription factor EN 39; AltName: Full=bHLH transcription factor bHLH013;	A0A1S3Z4N7_TOBAC,SubName: Full=transcription factor bHLH13-like {ECO:0000313|RefSeq:XP_016459177.1};
gene47171	4	17	2.23	0.00118123	0.00324092	up	LOC107783496	NW_015909858.1	160427	163521	-	3095	protein_coding	--	--	At3g24140	ref|XP_009795998.1|	FAMA_ARATH,RecName: Full=Transcription factor FAMA; AltName: Full=Basic helix-loop-helix protein 97; Short=AtbHLH97; Short=bHLH 97; AltName: Full=Transcription factor EN 14; AltName: Full=bHLH transcription factor bHLH097;	A0A1U7XYK8_NICSY,SubName: Full=transcription factor FAMA isoform X2 {ECO:0000313|RefSeq:XP_009795998.1};
gene49001	728	295	-1.305	5.16957e-59	1.28824e-57	down	LOC107785534	NW_015912288.1	47856	49946	+	2091	protein_coding	--	--	At5g43650	ref|XP_016462348.1|	BH092_ARATH,RecName: Full=Transcription factor bHLH92; AltName: Full=Basic helix-loop-helix protein 92; Short=AtbHLH92; Short=bHLH 92; AltName: Full=Transcription factor EN 22; AltName: Full=bHLH transcription factor bHLH092;	A0A1S3ZD67_TOBAC,SubName: Full=transcription factor bHLH92-like {ECO:0000313|RefSeq:XP_016462348.1};
gene50724	46	112	1.276	1.48396e-09	7.97258e-09	up	LOC107787447	NW_015914524.1	24418	25667	-	1250	protein_coding	--	--	At4g30410	ref|XP_009777650.1|	IBL1_ARATH,RecName: Full=Transcription factor IBH1-like 1 {ECO:0000303|PubMed:24505057}; Short=AtIBL1 {ECO:0000303|PubMed:24505057}; AltName: Full=BHLH transcription factor eta; Short=bHLH eta {ECO:0000312|EMBL:CAE09173.1}; AltName: Full=Basic helix-loop-helix protein 159; Short=AtbHLH159 {ECO:0000303|PubMed:14600211}; Short=bHLH 159; AltName: Full=bHLH transcription factor bHLH159;	A0A1U7WTU0_NICSY,SubName: Full=uncharacterized protein LOC104227173 {ECO:0000313|RefSeq:XP_009777650.1};
gene51374	3	12	1.817	0.0189187	0.0401544	up	LOC107788169	NW_015915527.1	3438	6211	-	2774	protein_coding	--	--	--	ref|XP_009797668.1|	--	A0A1U7Y3F8_NICSY,SubName: Full=transcription factor bHLH93-like {ECO:0000313|RefSeq:XP_009797668.1};
gene51596	6	23	1.84	0.0004128	0.00122732	up	LOC107788418	NW_015915834.1	76485	78415	+	1931	protein_coding	--	--	At5g39860	ref|XP_009805005.1|	PRE1_ARATH,RecName: Full=Transcription factor PRE1; AltName: Full=Basic helix-loop-helix protein 136; Short=AtbHLH136; Short=bHLH 136; AltName: Full=Protein BANQUO 1; AltName: Full=Protein PACLOBUTRAZOL RESISTANCE 1; AltName: Full=bHLH transcription factor bHLH136;	A0A1U7Z296_NICSY,SubName: Full=transcription factor PRE1-like {ECO:0000313|RefSeq:XP_009805005.1};
gene54083	129	42	-1.636	2.36353e-13	1.63183e-12	down	LOC107791200	NW_015919510.1	27737	29885	+	2149	protein_coding	--	--	At5g43650	dbj|BAF30984.1|	BH092_ARATH,RecName: Full=Transcription factor bHLH92; AltName: Full=Basic helix-loop-helix protein 92; Short=AtbHLH92; Short=bHLH 92; AltName: Full=Transcription factor EN 22; AltName: Full=bHLH transcription factor bHLH092;	Q0KK48_TOBAC,SubName: Full=Basic helix-loop-helix protein {ECO:0000313|EMBL:BAF30984.1}; SubName: Full=transcription factor bHLH92-like {ECO:0000313|RefSeq:XP_016468704.1};
gene54186	34	17	-1.023	0.00645397	0.0152816	down	LOC107791312	NW_015919640.1	40064	43822	-	3759	protein_coding	--	--	At2g31220	ref|XP_016468834.1|	BH010_ARATH,RecName: Full=Transcription factor bHLH10; AltName: Full=Basic helix-loop-helix protein 10; Short=AtbHLH10; Short=bHLH 10; AltName: Full=Transcription factor EN 23; AltName: Full=bHLH transcription factor bHLH010;	A0A1S3ZWV6_TOBAC,SubName: Full=transcription factor bHLH10-like isoform X1 {ECO:0000313|RefSeq:XP_016468834.1};
gene56015	5	28	2.288	2.16192e-05	7.70639e-05	up	LOC107793344	NW_015922387.1	40068	43848	+	3781	protein_coding	--	--	--	ref|XP_016471157.1|	UNE10_ARATH,RecName: Full=Transcription factor UNE10; AltName: Full=Basic helix-loop-helix protein 16; Short=AtbHLH16; Short=bHLH 16; AltName: Full=Protein UNFERTILIZED EMBRYO SAC 10; AltName: Full=Transcription factor EN 108; AltName: Full=bHLH transcription factor bHLH016;	A0A1S4A399_TOBAC,SubName: Full=transcription factor UNE10-like isoform X1 {ECO:0000313|RefSeq:XP_016471157.1};
gene60712	1	9	2.564	0.0184962	0.0393627	up	LOC107798546	NW_015929833.1	21	11566	+	11546	protein_coding	--	--	At1g05800_2	ref|XP_016477044.1|	BH128_ARATH,RecName: Full=Transcription factor bHLH128; AltName: Full=Basic helix-loop-helix protein 128; Short=AtbHLH128; Short=bHLH 128; AltName: Full=Transcription factor EN 74; AltName: Full=bHLH transcription factor bHLH128;	A0A1S4AKA5_TOBAC,SubName: Full=transcription factor bHLH128-like isoform X1 {ECO:0000313|RefSeq:XP_016477044.1};
gene61045	52	0	-8.243	1.10126e-11	6.89217e-11	down	LOC107798913	NW_015930411.1	7403	10688	+	3286	protein_coding	--	--	At4g36540	ref|XP_016477426.1|	BEE2_ARATH,RecName: Full=Transcription factor BEE 2; AltName: Full=Basic helix-loop-helix protein 58; Short=AtbHLH58; Short=bHLH 58; AltName: Full=Protein Brassinosteroid enhanced expression 2; AltName: Full=Transcription factor EN 80; AltName: Full=bHLH transcription factor bHLH058;	A0A1S4AL81_TOBAC,SubName: Full=transcription factor BEE 2-like {ECO:0000313|RefSeq:XP_016477426.1};
gene67237	1118	493	-1.182	5.11497e-72	1.58405e-70	down	LOC107805785	NW_015941548.1	10251	12939	-	2689	protein_coding	--	--	--	ref|XP_016485356.1|	--	A0A1S4B8Y6_TOBAC,SubName: Full=transcription factor bHLH130-like {ECO:0000313|RefSeq:XP_016485356.1};
gene70795	5	140	4.806	3.63674e-30	4.7604e-29	up	LOC107809722	NW_015948700.1	15125	17490	-	2366	protein_coding	--	--	--	ref|XP_016489873.1|	--	A0A1S4BLV9_TOBAC,SubName: Full=transcription factor bHLH78-like isoform X1 {ECO:0000313|RefSeq:XP_016489873.1, ECO:0000313|RefSeq:XP_016489874.1};
gene7116	17	7	-1.308	0.0223779	0.0466412	down	LOC107810276	NW_015804835.1	21521	25185	+	3665	protein_coding	--	--	At1g68810	ref|XP_009778313.1|	BH030_ARATH,RecName: Full=Transcription factor bHLH30; AltName: Full=Basic helix-loop-helix protein 30; Short=AtbHLH30; Short=bHLH 30; AltName: Full=Transcription factor EN 53; AltName: Full=bHLH transcription factor bHLH030;	A0A1U7WI36_NICSY,SubName: Full=transcription factor bHLH30-like {ECO:0000313|RefSeq:XP_009778313.1};
gene72225	16	38	1.228	0.00063206	0.00181986	up	LOC107811315	NW_015951780.1	54945	57525	+	2581	protein_coding	--	--	At1g68810	ref|XP_009611307.1|	BH030_ARATH,RecName: Full=Transcription factor bHLH30; AltName: Full=Basic helix-loop-helix protein 30; Short=AtbHLH30; Short=bHLH 30; AltName: Full=Transcription factor EN 53; AltName: Full=bHLH transcription factor bHLH030;	A0A1S4BS57_TOBAC,SubName: Full=transcription factor bHLH30-like {ECO:0000313|RefSeq:XP_016491701.1};
gene10387	4149	2071	-1.003	1.32594e-189	1.34934e-187	down	LOC107816559	NW_015813959.1	7523	14500	-	6978	protein_coding	--	--	At1g78070	ref|XP_018623688.1|	--	A0A1S4C9I5_TOBAC,SubName: Full=uncharacterized WD repeat-containing protein C2A9.03-like {ECO:0000313|RefSeq:XP_016497771.1};
gene11258	105	249	1.243	1.67036e-19	1.53751e-18	up	LOC107817533	NW_015816590.1	66122	68497	-	2376	protein_coding	--	--	At3g50390	ref|XP_009615551.1|	JGB_ARATH,RecName: Full=Protein JINGUBANG {ECO:0000303|PubMed:27468890};	A0A1S4CCC5_TOBAC,SubName: Full=uncharacterized WD repeat-containing protein alr3466-like {ECO:0000313|RefSeq:XP_016498872.1};
gene13772	14	41	1.521	4.93257e-05	0.000167946	up	LOC107820325	NW_015824779.1	18927	22128	-	3202	protein_coding	--	--	At3g15470	ref|XP_016502072.1|	--	A0A1S4CLE6_TOBAC,SubName: Full=WD repeat-containing protein 48 homolog {ECO:0000313|RefSeq:XP_016502072.1};
gene20360	379	933	1.299	3.5763e-66	1.00575e-64	up	LOC107827622	NW_015848069.1	32713	36658	-	3946	protein_coding	--	--	At5g02430	ref|XP_016510282.1|	--	A0A1S4DA41_TOBAC,SubName: Full=WD repeat-containing protein 44-like {ECO:0000313|RefSeq:XP_016510282.1};
gene30479	115	231	1.003	4.19772e-12	2.69693e-11	up	LOC107764931	NW_015884891.1	55084	61627	+	6544	protein_coding	GO:0009553,embryo sac development; GO:0042273,ribosomal large subunit biogenesis; GO:0005634,nucleus; GO:0010197,polar nucleus fusion; GO:0009960,endosperm development; GO:0005737,cytoplasm; GO:0009793,embryo development ending in seed dormancy; GO:0006364,rRNA processing; GO:0009855,determination of bilateral symmetry; GO:0080186,developmental vegetative growth	K12598: MTR4, SKIV2L2; ATP-dependent RNA helicase DOB1 [EC:3.6.4.13]	At2g34260	ref|XP_009801283.1|	WDR55_ARATH,RecName: Full=WD repeat-containing protein 55 {ECO:0000305}; AltName: Full=Protein WD repeat domain 55 {ECO:0000303|PubMed:22447688}; AltName: Full=Protein WDR55 homolog {ECO:0000305};	A0A1U7YDT0_NICSY,SubName: Full=WD repeat-containing protein 55 homolog {ECO:0000313|RefSeq:XP_009801283.1};
gene33472	66	138	1.073	7.54991e-09	3.84651e-08	up	LOC107768283	NW_015888320.1	607	9669	+	9063	protein_coding	--	K14556: DIP2, UTP12, WDR3; U3 small nucleolar RNA-associated protein 12	At3g21540	ref|XP_016442881.1|	--	A0A1S3XSF3_TOBAC,SubName: Full=WD repeat-containing protein 3-like {ECO:0000313|RefSeq:XP_016442881.1};
gene36238	603	1362	1.176	7.2254e-86	2.66366e-84	up	LOC107771353	NW_015891397.1	12642	14541	-	1900	protein_coding	--	--	At2g26490	ref|XP_016446188.1|	JGB_ARATH,RecName: Full=Protein JINGUBANG {ECO:0000303|PubMed:27468890};	A0A1S3Y1T7_TOBAC,SubName: Full=uncharacterized WD repeat-containing protein alr3466-like {ECO:0000313|RefSeq:XP_016446188.1};
gene42534	281	562	1.001	8.80919e-28	1.08099e-26	up	LOC107778309	NW_015903857.1	84968	94353	+	9386	protein_coding	--	--	At3g53390	ref|XP_016454021.1|	--	A0A1S3YP34_TOBAC,SubName: Full=WD repeat-containing protein 20-like {ECO:0000313|RefSeq:XP_016454021.1};
gene46183	292	651	1.153	1.84261e-36	2.86433e-35	up	LOC107782394	NW_015908607.1	6931	9167	-	2237	protein_coding	--	--	At2g26490	ref|XP_009599159.1|	JGB_ARATH,RecName: Full=Protein JINGUBANG {ECO:0000303|PubMed:27468890};	A0A1S3Z2V1_TOBAC,SubName: Full=F-box/WD repeat-containing protein sel-10-like {ECO:0000313|RefSeq:XP_016458766.1};
gene5513	426	1010	1.242	2.23544e-60	5.74739e-59	up	LOC107791988	NW_015800422.1	270508	272584	-	2077	protein_coding	--	--	At3g50390	ref|XP_016469645.1|	JGB_ARATH,RecName: Full=Protein JINGUBANG {ECO:0000303|PubMed:27468890};	A0A1S3ZZ82_TOBAC,SubName: Full=uncharacterized WD repeat-containing protein alr3466-like {ECO:0000313|RefSeq:XP_016469645.1};
gene61361	319	796	1.321	1.59023e-59	4.01308e-58	up	LOC107799267	NW_015930876.1	20924	24743	-	3820	protein_coding	--	--	At2g37670	ref|XP_016477846.1|	--	A0A1S4AMF0_TOBAC,SubName: Full=WD repeat-containing protein 44-like {ECO:0000313|RefSeq:XP_016477846.1};
gene62444	14	30	1.067	0.00736197	0.0171897	up	LOC107800472	NW_015932684.1	32403	37965	+	5563	protein_coding	--	--	At5g07590	ref|XP_016479133.1|	--	A0A1S4ARL0_TOBAC,SubName: Full=WD repeat-containing protein WRAP73-like {ECO:0000313|RefSeq:XP_016479133.1};
gene7180	64	130	1.025	5.55761e-08	2.61951e-07	up	LOC107810992	NW_015804948.1	8363	12393	-	4031	protein_coding	--	--	At2g37670	ref|XP_016491315.1|	--	A0A1S4BR04_TOBAC,SubName: Full=WD repeat-containing protein 44-like isoform X1 {ECO:0000313|RefSeq:XP_016491315.1};
